# Supplementary material for: The Emerging Role of Left Atrial Strain in Cardiovascular Risk Stratification for Multiple Myeloma Patients Undergoing Carfilzomib Therapy
Source: Cancers (Basel). 2025 Jul 17;17(14):2375. doi: 10.3390/cancers17142375 (PMC12294073; doi:10.3390/cancers17142375)
Supplement: Supplementary file 1 [file cancers-17-02375-s001.zip]

Archive with 1 entries (1 files):
- cancers-3727376-supplementary.pdf
